# Supplementary material for: Redirection of sphingolipid metabolism drives cytoskeletal defects in SPLIS and reveals ROCK inhibition as therapy
Source: J Clin Invest. 2026 Apr 23;136(12):e194427. doi: 10.1172/JCI194427 (PMC13262714; doi:10.1172/JCI194427)
Supplement: Supporting data values [file jci-136-194427-s068.xlsx]

## Sheet: Fig1
	Controls						Patient SPLIS
S1P	0.562067	0.907489	0.119233	0.383133	0.849495	0.453949	0.322715	0.323426	0.298701
Cer	8.35661	7.9493	6.67719	5.65357	4.61474	4.67703	9.58909	9.79855	9.80105
HexCer	12.7437	12.8698	12.7335	8.6621	10.4957	7.84828	13.433	13.8598	14.117
SM	486.908	512.679	442.481	426.818	314.081	344.113	549.273	557.68	593.134
	Controls			SPLIS (Fibroblasts)
Cer	110.322	98.9803	121.893	165.152	175.656	166.657
HexCer	186.524	202.908	227.093	305.568	307.498	275.468
SM	1350.06	1415.35	1432.63	1125.54	1236.08	1231.31
SB	6.45083	4.31907	7.54361	9.32077	11.1005	8.03712
S1P	0.130019	0.177927	0.180796	0.631239	0.773949	0.69496

## Sheet: Fig2
HEKT SGPL1KO x WT cells D3N15Serine Tracing
pmol/100µg of total protein	D2N15_LCB			D2N15_Cer			D2N15_SM
HEKT wt	3.17745	3.75261	4.05383	46.8252	48.7762	50.3947	403.763	461.307	467.824
HEKT Sgpl1KO	2.3272	2.20188	2.16958	36.2389	36.9886	34.3153	223.293	213.243	205.875
HEKT wt + d7So	0.246024	0.494839	0.297412	30.4729	31.7188	33.1334	279.674	332.284	318.073
HEKT Sgpl1KO + d7So	1.57518	1.26303	1.21415	42.9818	42.7058	40.2964	165.371	196.952	155.027
Primary SPLIS fibroblasts x Healthy donor fibroblasts D3N15Serine Tracing
pmol/100µg of total protein	D2N15_LCB			D2N15_Cer			D2N15_SM
Control	0.339377	0.304268	0.339737	58.4477	55.6419	65.6541	371.955	375.993	384.653
SPLIS	0.52494	0.590821	0.51163	51.9085	54.3319	52.3711	276.693	302.973	291.059
Control d7So	0.051607	0.036678	0.06537	37.8272	40.1938	39.0623	121.442	131.614	113.089
SPLIS d7So	0.022353	0.026984	0.05973	74.3381	59.9283	63.2417	95.2045	79.7467	88.5166
HEKT SGPL1KO x WT cells D3N15Serine Tracing with ORMDL123 siRNA Knockdown
pmol/100µg of total protein	wt Scr			wt ORMDL123KD			Sgpl1KO Scr			Sgpl1KO ORMDL123KD
D2N15_Sa1P (d18:0)	0.089093	0.12268	0.072363	1.19661	0.999771	1.24144	0.08935	0.134869	0.070969	274.173	251.259	394.582
D2N15_So1P (d18:1)	0.169264	0.196412	0.18071	0.44631	0.384296	0.386464	0.113981	0.105897	0.109283	233.414	206.248	237.535
Total S1Ps	0.511723	0.638185	0.503095	3.27909	2.76543	3.25581	0.402842	0.481532	0.355991	1015.17	915.013	1264.23
	HEKT SGPL1KO x WT cells D3N15Serine Tracing with ORMDL123 siRNA Knockdown
pmol/100µg of total protein	S1P			LCB			Cer			HexCer			SM
wt Scr	0.511723	0.638185	0.503095	1.1101	0.95762	1.23169	153.743	149.59	167.959	176.317	174.445	195.006	503.096	423.597	500.717
wt ORMDL123KD	3.27909	2.76543	3.25581	13.1258	11.4285	13.5344	532.496	490.524	491.765	214.3	214.522	198.721	593.619	507.169	594.857
Sgpl1KO Scr	0.402842	0.481532	0.355991	0.972229	0.926074	0.888085	150.042	151.668	151.497	216.532	235.454	205.774	537.073	540.578	532.09
Sgpl1KO ORMDL123KD	1015.17	915.013	1264.23	53.0175	46.2534	56.6754	616.678	615.835	527.417	283.469	286.789	234.187	711.527	701.542	605.154
	SA_S1P
	wt FB1			SGPL1KO FB1
Sa	24.0424	22.1772	25.2068	77.2148	99.3352	85.3725
Sa1P	29.2598	30.8852	38.4917	670.871	826.311	645.758
	HEKT SGPL1KO x WT cells D3N15Serine + Fuminosin B1 treatment with C6Cer supplementation or Myriocin treatment
pmol/100µg of total protein	Vehicle			FB1			FB1 + C6Cer (2.5µM)			FB1 + C6Cer (5.0µM)			FB1 + Myriocin
de novo Sa1P (d18:0)	0	0.014351	0	670.871	826.311	645.759	597.417	641.226	563.058	103.636	94.6459	95.7451	0	0.39013	0.375281
	Cellular toxicity HEKT SGPL1KO x WT cells + Fuminosin B1 treatment
	WT			WT + FB1				Sgpl1KO				Sgpl1KO + FB1
Normalised to Vehicle (%)	100.284	100.57	99.1461	106.666	108.112	107.626	104.911	89.575	106.785	101.75	101.89	7.24653	6.86074	7.75174	7.38724
	Primary SPLIS fibroblasts x Healthy donor fibroblasts + Fuminosin B1 treatment + Myriocin treatment total amounts
pmol/100µg of total protein	S1P			LCB			Cer			HexCer			SM
Control	0	0.014576	0.026169	6.79021	4.62334	7.88335	168.77	154.622	187.548	187.34	203.298	228.187	1722.62	1791.88	1818.81
Control FB1	57.6654	61.3002	91.0469	242.34	253.884	334.416	353.077	359.371	310.912	26.5903	30.7655	42.8612	1352.56	1443.88	1769.43
Control FB1 + Myr	0.622191	0.506402	0.423411	13.7199	13.9923	13.0694	344.416	276.349	231.355	32.9017	35.0395	28.7475	1442.75	1428.76	1281.97
SPLIS	0.051434	0.225243	0.474017	9.84571	11.6957	8.55202	217.06	229.988	219.029	306.863	309.383	276.621	1403.13	1540.01	1523.7
SPLIS FB1	1598.74	1424.41	1396.42	712.052	867.106	858.381	304.28	254.927	329.306	74.344	74.4079	84.7267	980.76	1003.64	1102.05
SPLIS FB1 + Myr	39.4451	56.3685	60.7347	211.431	244.536	264.282	423.779	392.011	504.355	79.5345	96.6937	101.343	1276.76	1536.59	1657.25

## Sheet: Fig3
Primary SPLIS fibroblasts x Healthy donor fibroblasts d7So Tracing
pmol/100µg of total protein	d7 SM			d7 HexCer			d7 Cer			d7 SB			d7 S1P
Control	0.608437	0.538831	1.52798	0.816481	0.389439	1.0941	0	0	0	0	0	0	0	0.001897	0.004838
Control d7So	379.873	400.222	342.388	162.577	173.588	165.811	32.1586	34.6138	33.6013	21.2588	19.7869	19.3436	7.93418	7.78922	7.27122
SPLIS	0.900325	0.948336	1.32948	1.29496	1.88533	1.15246	0	0	0	0	0.004394	0.003278	0.019247	0.76528	0
SPLIS d7So	738.304	729.078	728.249	769.486	599.456	625.577	530.677	443.485	478.069	94.8015	92.8605	111.21	565.013	535.746	619.841
Primary SPLIS fibroblasts x Healthy donor fibroblasts Total lipid amounts
pmol/100µg of total protein	SM			HexCer			Cer			LCB			S1P
Control	1722.62	1791.88	1818.81	187.34	203.298	228.187	168.77	154.622	187.548	6.79021	4.62334	7.88335	0	0.014576	0.026169
Control d7So	1620.96	1748.24	1493.8	386.253	403.771	379.108	160.211	175.831	167.337	25.1159	23.2341	23.2563	2.25839	12.1749	12.6286
SPLIS	1403.13	1540.01	1523.7	306.863	309.383	276.621	217.06	229.988	219.029	9.84571	11.6957	8.55202	0.051434	0.225243	0.474017
SPLIS d7So	1859.24	1821.19	1848.84	1235.59	991.543	1059.68	881.677	735.408	795.114	119.724	115.519	137.665	1335.86	948.427	1205.47
	HEKT SGPL1KO x WT cells d7Sa Tracing
pmol/100µg of total protein	d7 Cer			d7 HexCer			d7 SM
WT 0.5µM	4.82338	3.47285	6.48337	24.0996	21.2691	21.7976	34.5411	37.5525	31.915
WT 2.5µM	45.4424	40.749	43.5789	146.397	147.628	142.583	201.405	225.827	205.337
WT 5.0µM	181.854	123.384	179.613	324.291	269.341	316.072	357.309	301.428	360.837
Sgpl1KO 0.5µM	39.578	33.0022	33.9488	75.3178	64.2287	65.4496	106.554	95.8608	89.5744
Sgpl1KO 2.5µM	284.814	284.857	291.354	364.998	334.277	339.647	305.192	306.428	288.378
Sgpl1KO 5.0µM	630.845	630.762	601.831	541.475	512.87	525.663	448.216	446.132	417.414
	HEKT SGPL1KO x WT cells d7So Tracing
pmol/100µg of total protein	WT			WT + d7So			Sgpl1KO			Sgpl1KO + d7So
d7SM	0	0	0	677.254	772.526	736.925	0	0	0	842.591	916.039	836.406
d7HexCer	7.3645	7.56312	9.25266	864.983	925.922	907.203	1.35818	1.21644	1.28123	3012.29	3261.15	2739.26
d7Cer	0	0	0	78.103	82.913	76.0183	0	0.013284	0	534.669	501.798	533.429
Normalised to Vehicle (%)	Cellular toxicity HEKT SGPL1KO x WT cells + Genz
So (µM)	WT				WT + Genz				Sgpl1KO				Sgpl1KO + Genz
0	100.717	96.0637	99.4756	103.744	94.4519	90.0765	89.4672	92.7338	111.568	95.0224	101.864	91.5452	89.5686	79.6154	71.2538	80.859
0.5	117.246	116.235	110.407	109.425	105.21	99.3044	102.289	91.7089	107.924	113.461	109.063	114.468	93.6974	95.6021	93.8767	94.5124
1	128.94	128.633	120.108	113.721	103.28	113.669	112.455	103.539	97.6961	104.609	105.74	101.109	64.4041	75.2332	72.6586	69.9276
1.5	120.594	133.144	126.207	113.683	111.645	107.095	104.946	96.3971	84.0907	74.0204	68.5556	73.3473	14.2416	14.5671	16.4072	11.9813

## Sheet: Fig4
	Primary SPLIS fibroblasts x Healthy donor fibroblasts d7So Tracing with or without additional PLP treatment
pmol/100µg of total protein	Control d7So			Control d7So + PLP 50µM			Control d7So + PLP 100µM			SPLIS d7So			SPLIS d7So + PLP 50µM			SPLIS d7So + PLP 100µM
Total d7PCs	491.578	493.904	451.366	488.954	519.282	508.627	639.225	572.452	569.003	33.1031	36.0356	35.5326	26.8212	23.6249	19.4675	19.5433	19.8251	20.2699
	Primary SPLIS fibroblasts x Healthy donor fibroblasts d7So or d7S1P Tracing
pmol/100µg of total protein	Control			Control + d7So			Control + d7S1P			SPLIS			SPLIS + d7So			SPLIS + d7So
SUM d7PCs	10.4046	12.7826	10.6979	398.635	420.432	381.807	362.682	420.826	479.277	3.93898	3.15669	3.24099	18.7823	16.1063	18.0535	16.3246	16.3601	17.0558
SUM d7S1Ps	0	0.001897	0.004838	7.93418	7.78922	7.27122	7.52704	6.31296	8.033	0.019247	0.76528	0	565.013	535.746	619.841	514.913	593.735	567.662
	HEKT WT or HEKT Sgpl1KO cell lines transfected with either Empty vector or various SPLIS inducing SGPL1 variants d7 tracing
pmol/100µg of total protein	WT	EV	Ser202Leu	Arg222Gln	Arg222Trp	Ser346Ile	Gly360Val	Ser362Thr	Tyr416Cys
SUM d7PCs	262.822	5.35909	6.64896	234.874	21.0661	4.58605	162.583	85.6687	116.469
	272.644	8.37618	4.2779	215.563	20.2549	5.90878	167.771	62.2258	154.248
	254.959	7.77536	4.29154	218.981	16.6642	5.39569	148.243	71.4533	119.737
SUM d7S1Ps	32.2991	154.484	148.044	53.9076	110.89	122.651	74.0099	158.261	105.337
	26.1007	166.343	108.23	32.1993	101.871	119.352	69.9687	117.61	131.979
	20.3293	198.971	106.248	47.206	95.1461	110.199	70.3518	162.036	123.021
	wt Control			wt 2,5µM d7Sa			wt 5,0µM d7Sa			Sgpl1KO Control			Sgpl1KO 2,5µM d7Sa			Sgpl1KO 5µM d7Sa
d7-PC	0.082487	0.034336	0.052257	51.4429	51.7002	52.0644	127.241	105.412	108.541	0.021772	0.053969	0.021713	0.087162	0.131907	0.107973	0.259501	0.155887	0.137023
d7- S1Ps	0.005688	0.004032	0.00472	0.043954	6.04154	0.043254	11.6686	8.74493	11.8494	0.003237	0.003753	0.003349	128.98	143.296	135.931	444.046	443.067	502.814

## Sheet: Fig5
	S1P tissue analysis in WTxSgpl1+/-xSgpl-/- mice
	WT			Sgpl1 +/-			Sgpl1 -/-
Kidney	0.440484	0.115089	0.318279	1.16481	0.559318	0.158029	1719.49	1046.74	1329.71
Liver	1.59211	0.606096	0.601563	0.355762	0.433772	0.846785	664.909	676.649	893.212
Muscle	1.50142	1.60859	1.34831	2.57847	1.29937	1.36899	251.159	289.552	718.658
	S1P urine analysis in WTxSgpl1+/-xSgpl-/- mice
	WT			Sgpl1 +/-			Sgpl1 -/-
Urine	0.016024	0.005724	0.006078	0.001839	0.003737	0.005162	0.058384	0.093897	0.0659
	S1P plasma analysis in WTxSgpl1+/-xSgpl-/- mice
	WT			Sgpl1 +/-			Sgpl1 -/-
Plasma	1.4525	1.33856	1.28155	1.52414	1.5623	1.87942	10.9143	10.2134	10.6482

## Sheet: Fig6
	Time (h)	0	3	6	9	12	15	18	21	24	27	30	33	36	39	42	45	48
SPLIS So 1µM 1 1	Rounded	82	151
	Not rounded	81	20
SPLIS So 1µM 1 2	Rounded	47	72	75	83	81	77	75	75	64				24				14
	Not rounded	32	4	3	3	5	6	5	5	18				51				78
SPLIS So 1µM 1 3	Rounded		73	78	77	74	74	74	74	55				26				15
	Not rounded		12	9	6	9	6	4	4	20				48				60
HDF So 1µM 1 1	Rounded	4	19
	Not rounded	34	24
HDF So 1µM 1 2	Rounded	1	13	16	16	7		3		4				2				2
	Not rounded	31	18	25	20	36		40		46				61				67
HDF So 1µM 1 3	Rounded	4	9	10	8	5		5		4				9				7
	Not rounded	80	83	110	113	100		124		126				129				134
	Time (h)	0	3	6	9	12	15	18	21	24	27	30	33	36	39	42	45	48
SPLIS So 1µM 2 1	Rounded
	Not rounded
SPLIS So 1µM 2 2	Rounded	18	90	95	87	91	76	79	68	58				27				13
	Not rounded	80	5	8	13	8	14	21	21	37				76				108
SPLIS So 1µM 2 3	Rounded	14	88	83	85	85	57	58	54	33				25				14
	Not rounded	71	10	7	6	7	22	20	35	54				68				74
HDF So 1µM 2 1	Rounded	3	21	32	17	9		4		4				1				5
	Not rounded	70	56	51	46	63		67		78				93				83
HDF So 1µM 2 2	Rounded	5	24	8	14	5		2		6				9				8
	Not rounded	71	53	64	71	73		79		80				92				87
HDF So 1µM 2 3	Rounded
	Not rounded
	Time (h)	0	3	6	9	12	15	18	21	24	27	30	33	36	39	42	45	48
SPLIS So 1µM 3 1	Rounded	11	104	112	119	116	101	106	121	72				42				15
	Not rounded	64	16	12	6	15	20	20	22	42				83				97
SPLIS So 1µM 3 2	Rounded	5	78	85	85	87	80	73	78	64				24				12
	Not rounded	72	11	11	7	10	12	12	19	33				60				82
SPLIS So 1µM 3 3	Rounded
	Not rounded
HDF So 1µM 3 1	Rounded	3	21	8	12	2		6		1				2				2
	Not rounded	64	47	43	49	56		52		67				72				78
HDF So 1µM 3 2	Rounded	5	13	9	14	2		3		9				4				5
	Not rounded	66	60	61	71	78		66		80				80				99
	Time (h)	0	3	6	9	12	15	18	21	24	27	30	33	36	39	42	45	48
SPLIS S1P 1µM 1 1	Rounded	15	70	82	69	75	71	61	61	51				27				15
	Not rounded	57	7	5	11	6	15	19	28	34				62				61
SPLIS S1P 1µM 1 2	Rounded	12	63	61	52	68	70	67	52	43				20				4
	Not rounded	56	11	7	11	6	17	19	28	33				62				66
SPLIS S1P 1µM 1 3	Rounded	12	58	67	63	64	66	62	63	51				19				5
	Not rounded	60	8	4	3	5	11	16	23	28				57				83
HDF S1P 1µM 1 1	Rounded	2	14	14	14	13	3	2	3	2				2				3
	Not rounded	35	20	23	27	24	63	56	55	76				79				78
HDF S1P 1µM 1 2	Rounded	1	13	13	12	6	8	3	3	3				1				2
	Not rounded	37	21	20	22	36	54	50	54	64				69				75
HDF S1P 1µM 1 3	Rounded	4	11	6	6	5	5	5	11	3				3				4
	Not rounded	89	90	95	97	98	64	53	61	81				67				94
	Time (h)	0	3	6	9	12	15	18	21	24	27	30	33	36	39	42	45	48
SPLIS S1P 1µM 2 1	Rounded	17	84	103	106	91	89	94	101	81				34				10
	Not rounded	96	11	14	20	22	29	34	38	50				98				134
SPLIS S1P 1µM 2 2	Rounded	24	75	87	76	76	85	88	81	71				23				7
	Not rounded	66	13	7	15	19	20	33	36	45				86				109
SPLIS S1P 1µM 2 3	Rounded	9	88	88	89	87	90	86	78	82				27				8
	Not rounded	81	9	6	10	20	31	42	33	45				99				124
HDF S1P 1µM 2 1	Rounded	8	10	8	8	13	9	4	5	3				6				8
	Not rounded	96	61	59	54	56	58	72	66	74				78				86
HDF S1P 1µM 2 2	Rounded	5	17	8	5	10	7	11	6	5				7				5
	Not rounded	73	51	65	60	67	73	68	54	70				73				94
HDF S1P 1µM 2 3	Rounded	7	17	8	6	10	9	10	5	3				2				6
	Not rounded	84	33	42	47	40	54	45	46	51				69				78
	Time (h)	0	3	6	9	12	15	18	21	24	27	30	33	36	39	42	45	48
SPLIS S1P 1µM 3 1	Rounded	19	105	91	95	86	89	80	76	79				38				12
	Not rounded	58	11	9	10	6	5	16	37	43				76				100
SPLIS S1P 1µM 3 2	Rounded	25	71	65	72	73	73	77	71	71				29				13
	Not rounded	56	5	5	6	7	14	18	29	32				68				84
SPLIS S1P 1µM 3 3	Rounded	25	68	68	78	72	69	68	71	63				31				13
	Not rounded	60	13	8	6	9	8	18	22	24				59				89
HDF S1P 1µM 3 1	Rounded	12	13	2	4	5	8	7	3	5				5				4
	Not rounded	80	63	60	65	73	67	79	67	65				104				97
HDF S1P 1µM 3 2	Rounded	4	8	1	4	3	6	6	2	3				6				5
	Not rounded	54	55	57	60	50	56	58	66	71				72				86
HDF S1P 1µM 3 3	Rounded	3	6	2	4	9	5	3	4	5				3				3
	Not rounded	45	39	39	40	47	38	42	48	57				63				76
D7S1P (pmol/100µg of total protein	D7So Chase in Primary SPLIS fibroblasts and healthy donor fibroblasts
hours	Control			SPLIS
0	0	0	0	0	0	0
16	7.93418	7.78922	7.27122	565.013	535.746	619.841
40	2.98504	2.52661	2.81744	267.895	207.279	241.992
D7S1P (pmol/100µg of total protein	D7S1P Chase in Primary SPLIS fibroblasts and healthy donor fibroblasts
hours	Control			SPLIS
0	0	0	0	0	0	0
16	7.52704	6.31296	8.033	514.913	593.735	567.662
40	2.6771	2.08558	2.84569	130.689	149.359	161.17

## Sheet: Fig7
	Cell contraction represented as 10log10(Cell surface/Nucleus surface) in Primary SPLIS fibroblasts x healthy donor fibroblasts treated with S1P and Fasudil
	Control 0.125µM S1P				SPLIS 0.125µM S1P				SPLIS 0.125µM S1P + 10µM Fas				SPLIS 0.125µM S1P + 20µM Fas				SPLIS 0.125µM S1P + 30µM Fas
	0.992341	0.96768	1.04365	0.817507	1.12951	1.1207	1.17703	1.18638	1.01503	1.039	1.049	1.00656	1.00608	1.03376	1.04628	1.03299	1.00945	1.11579	1.09572	1.08032
	Control 0.25µM S1P				0.25µM S1P				SPLIS 0.25µM S1P + 10µM Fas				SPLIS 0.25µM S1P + 20µM Fas				SPLIS 0.25µM S1P + 30µM Fas
	1.10913	1.14881	1.24452	1.21478	1.41799	1.3073	1.33077	1.41837	1.00039	1.05495	0.997692	1.00231	1.02157	1.03112	0.960657	1.02269	0.996156	1.02834	1.01109	1.09766
	Control 0.5µM S1P				0.5µM S1P				SPLIS 0.5µM S1P + 10µM Fas				SPLIS 0.5µM S1P + 20µM Fas				SPLIS 0.5µM S1P + 30µM Fas
	1.49654	1.35177	1.21898	1.26241	1.78176	1.99804	1.99041	2.05871	1.24805	1.27901	1.41871	1.44049	1.16295	1.27108	1.30647	0.981418	1.22172	1.28685	1.22443	1.24634

## Sheet: Suppl Fig
	qPCR results after siRNA mediated ORMDL123 knockdown in WT or SGPL1KO HEKT cell lines
	WT Scr			WT siRNA			Sgpl1KO Scr			Sgpl1KO siRNA
ORMDL1	87.5435	67.9294	144.527	15.046	11.055	11.7783	152.826	50.0944	97.0793	0.272487	7.97486	14.7745
ORMDL2	65.798	100.65	133.552	19.909	13.1279	17.7985	104.184	103.784	92.032	40.3397	49.9443	46.4958
ORMDL3	91.9897	98.7324	109.278	13.5519	12.4755	11.7474	105.107	104.154	90.7392	26.5493	26.9763	26.452
